# Supplementary material for: An institutional analysis of graduate outcomes reveals a contemporary workforce footprint for biomedical master’s degrees
Source: PLoS One. 2020 Dec 7;15(12):e0243153. doi: 10.1371/journal.pone.0243153 (PMC7721154; doi:10.1371/journal.pone.0243153)
Supplement: S1 Dataset — (XLSX) [file pone.0243153.s001.xlsx]

## Sheet: Total Outcomes
Degree	ReasonSeekingDegree	EmploymentStatus1stDestination	AdvancedDegree1stDestination	Industy1stDestination	Sector1stDestination	EmploymentStatusTwoYears	AdvancedDegreeTwoYears	IndustyTwoYears	SectorTwoYears	Change
MS	Step towards pursuing Ph.D. or M.D.	Employed		Government and Policy	Research
MS		Employed		Academia	Education	Employed		Academia	Education	No Change
MS	Career advancement in my field	Employed		Healthcare	Research	Employed		BioPharma	Research	Employer
MS		Employed		Academia	Regulatory Affairs	Employed		Healthcare	Finance and Administration	Employer
MS		Employed		Government and Policy	Research
MS		Volunteering		Academia	Research
MS	Step towards pursuing Ph.D. or M.D.	Pursuing advanced degree	PhD
MS		Employed		Academia	Research	Pursuing advanced degree	PhD			Employed to Advanced Degree
MS		Pursuing advanced degree	MD			Pursuing advanced degree	MD			No Change
MS	Career advancement in my field	Employed		BioPharma	Research	Employed		Business	Technology	Employer
MS		Employed		BioPharma	Research	Employed		BioPharma	Research	No Change
MS	Step towards pursuing Ph.D. or M.D.	Pursuing advanced degree	DDS			Pursuing advanced degree	MS			Advanced Degree Institution
MS		Pursuing advanced degree	PhD			Pursuing advanced degree	PhD			No Change
MS	Step towards pursuing Ph.D. or M.D.	Pursuing advanced degree	MD			Pursuing advanced degree	MD			No Change
MS		Employed		BioPharma	Finance and Administration
MS		Employed		Government and Policy	Research
MS		Pursuing advanced degree	PhD
MS		Pursuing advanced degree	PhD
MS		Employed		Academia	Education
MS		Employed		Healthcare	Research
MS		Pursuing advanced degree	MD
MS		Employed		Government and Policy	Research
MS		Employed		Academia	Research
MS		Employed		Healthcare	Technology
MS		Employed		Healthcare	Research
MS		Pursuing advanced degree	PhD
MS		Employed		Healthcare	Research
MS		Employed		Academia	Research
MS	Step towards pursuing Ph.D. or M.D.	Employed		Academia	Research
MS	Step towards pursuing Ph.D. or M.D.	Employed		Academia	Research
MS		Employed		Government and Policy	Research
MS		Pursuing advanced degree	PhD
MS		Employed		Academia	Research
MS		Employed		Healthcare	Marketing and Communications	Employed		Healthcare	Medicine	Employer
MS	Career advancement in my field	Employed		BioPharma	Research	Employed		BioPharma	Research	Employer
MS		Employed		Academia	Research	Employed		Government and Policy	Research	Employer
MS	Step towards pursuing Ph.D. or M.D.	Employed		Academia	Research	Pursuing advanced degree	PhD			Employed to Advanced Degree
MS	Step towards pursuing Ph.D. or M.D.	Employed		Academia	Research	Pursuing advanced degree	PhD			Employed to Advanced Degree
MS	Step towards pursuing Ph.D. or M.D.	Pursuing advanced degree	MD			Pursuing advanced degree	MD			No Change
MS		Still seeking opportunities
MS		Still seeking opportunities
MS		Employed		Healthcare	Research	Pursuing advanced degree	PhD			Employed to Advanced Degree
MS		Employed		Healthcare	Research	Employed		Healthcare	Medicine	Employer
MS	Step towards pursuing Ph.D. or M.D.	Employed		BioPharma	Research	Employed		BioPharma	Research	Employer
MS	Step towards pursuing Ph.D. or M.D.	Employed		BioPharma	Research	Employed		Government and Policy	Research	No Change
MS	Career advancement in my field	Employed		BioPharma	Research	Employed		BioPharma	Research	No Change
MS		Employed		Academia	Research	Employed		Academia	Research	No Change
MS	Step towards pursuing Ph.D. or M.D.	Employed		Academia	Research	Employed		Academia	Research	Position
MS		Employed		Academia	Research	Employed		Healthcare	Research	Position
MS	Step towards pursuing Ph.D. or M.D.	Employed		Healthcare	Research	Pursuing advanced degree	PhD			Employed to Advanced Degree
MS		Pursuing advanced degree	PhD			Pursuing advanced degree	PhD			No Change
MS	Step towards pursuing Ph.D. or M.D.	Pursuing advanced degree	PhD			Pursuing advanced degree	PhD			No Change
MS	Career change	Pursuing advanced degree	PhD			Pursuing advanced degree	PhD			No Change
MS		Still seeking opportunities
MS		Employed		BioPharma	Research
MS	Career advancement in my field	Employed		Consulting	Consulting
MS		Employed		Healthcare	Regulatory Affairs
MS		Employed		Healthcare	Research
MS		Pursuing advanced degree	PhD
MS	Step towards pursuing Ph.D. or M.D.	Employed		Academia	Research
MS	Step towards pursuing Ph.D. or M.D.	Employed		Healthcare	Research
MS		Pursuing advanced degree	PhD
MS		Employed		Government and Policy	Research
MS		Employed		Academia	Research
MS		Employed		BioPharma	Research
MS		Employed		BioPharma	Research
MS		Employed		Government and Policy	Research
MS		Employed		Academia	Research
MS		Employed		BioPharma	Research
MS		Employed		Government and Policy	Research
MS		Employed		Government and Policy	Research
MS		Pursuing advanced degree	DO
MS	Career advancement in my field	Employed		Healthcare	Medicine
MS		Employed		BioPharma	Marketing and Communications
MS	Career change	Employed		Academia	Research
MS		Pursuing advanced degree	MPP
MS		Employed		BioPharma	Research
MS	Career advancement in my field	Pursuing advanced degree	PhD
MS		Employed		BioPharma	Research
MS		Employed		BioPharma	Research
MS	Step towards pursuing Ph.D. or M.D.	Employed		BioPharma	Research
MS		Employed		Academia	Research
MS		Employed		Academia	Research
MS		Employed		BioPharma	Consulting
MS		Employed		BioPharma	Technology
MS		Employed		BioPharma	Research
MS	Step towards pursuing Ph.D. or M.D.	Employed		Government and Policy	Research
MS	Step towards pursuing Ph.D. or M.D.	Employed		Healthcare	Medicine
MS		Employed		Healthcare	Research
MS		Employed		Healthcare	Research
MS		Employed		Healthcare	Research
MS	Step towards pursuing Ph.D. or M.D.	Employed		Healthcare	Research
MS	Step towards pursuing Ph.D. or M.D.	Employed		Healthcare	Research
MS		Employed		Healthcare	Research
MS		Pursuing advanced degree	PhD
MS		Pursuing advanced degree	DDS
MS		Pursuing advanced degree	PhD
MS		Employed		Government and Policy	Research
MS		Employed		BioPharma	Research
MS	Step towards pursuing Ph.D. or M.D.	Employed		Healthcare	Research
MS		Pursuing advanced degree	DDS
MS		Employed		Academia	Research
MS		Employed		Academia	Education
MS		Employed		Academia	Education
MS		Employed		Government and Policy	Other
MS		Employed		Healthcare	Medicine	Employed		BioPharma	Research	Employer
MS	Career advancement in my field	Employed		Academia	Research	Employed		Academia	Research	No Change
MS		Employed		Government and Policy	Research	Employed		Government and Policy	Research	No Change
MS		Employed		Healthcare	Research	Employed		Healthcare	Research	No Change
MS		Employed		Healthcare	Research	Employed		Healthcare	Research	No Change
MS		Employed		Academia	Research	Employed		Academia	Research	No Change
MS	Career advancement in my field	Employed		Healthcare	Research	Employed		Healthcare	Research	Position
MS		Employed		Government and Policy	Other	Pursuing advanced degree	JD			Employed to Advanced Degree
MS		Employed		BioPharma	Marketing and Communications	Pursuing advanced degree	MD			Employed to Advanced Degree
MS		Employed		BioPharma	Research
MS		Employed		Academia	Research
MS		Employed		Academia	Research
MS		Employed		Healthcare	Research
MS		Still seeking opportunities
MS		Employed		BioPharma	Regulatory Affairs	Employed		BioPharma	Research	Employer
MS		Employed		Government and Policy	Research	Employed		Business	Finance and Administration	Employer
MS		Employed		Government and Policy	Research	Employed		BioPharma	Regulatory Affairs	Employer
MS		Employed		Law	Other	Employed		Law	Other	Employer
MS		Employed		Business	Technology	Employed		Academia	Research	Employer
MS		Employed		Healthcare	Research	Employed		Healthcare	Research	No Change
MS		Employed		Government and Policy	Research	Employed		Government and Policy	Research	No Change
MS		Employed		Academia	Research	Employed		Academia	Research	No Change
MS		Employed		Academia	Research	Employed		Academia	Research	No Change
MS	Step towards pursuing Ph.D. or M.D.	Employed		Business	Marketing and Communications	Employed		Business	Marketing and Communications	No Change
MS		Employed		Healthcare	Research	Employed		Healthcare	Research	No Change
MS		Employed		BioPharma	Research	Pursuing advanced degree	PhD			Employed to Advanced Degree
MS	Step towards pursuing Ph.D. or M.D.	Employed		Academia	Research	Pursuing advanced degree	PhD			Employed to Advanced Degree
MS		Pursuing advanced degree	PhD			Pursuing advanced degree	PhD			No Change
MS		Pursuing advanced degree	PhD			Pursuing advanced degree	PhD			No Change
MS	Career advancement in my field	Pursuing advanced degree	PhD			Pursuing advanced degree	PhD			No Change
MS		Pursuing advanced degree	PhD			Pursuing advanced degree	PhD			No Change
MS		Pursuing advanced degree	PhD			Pursuing advanced degree	PhD			No Change
MS	Career advancement in my field	Employed		Healthcare	Research
MS		Employed		Healthcare	Research
MS		Pursuing advanced degree	PhD
MS	Step towards pursuing Ph.D. or M.D.	Still seeking opportunities
MS		Employed		Academia	Research
MS		Employed		Academia	Education
MS		Employed		Healthcare	Research
MS		Employed		BioPharma	Research
MS		Pursuing advanced degree	PhD
MS		Employed		Healthcare	Research
MS		Employed		Healthcare	Research
MS		Employed		Business	Finance and Administration
MS		Pursuing advanced degree	PhD
MS		Pursuing advanced degree	PhD
MS		Pursuing advanced degree	MD
MS		Employed		BioPharma	Research
MS		Employed		BioPharma	Marketing and Communications
MS	Step towards pursuing Ph.D. or M.D.	Pursuing advanced degree	PhD
MS		Employed		BioPharma	Research
MS		Employed		Government and Policy	Research
MS		Volunteering		Government and Policy	Research
MS		Employed		Academia	Finance and Administration
MS	Step towards pursuing Ph.D. or M.D.	Employed		BioPharma	Marketing and Communications
MS	Step towards pursuing Ph.D. or M.D.	Employed		BioPharma	Research
MS		Employed		BioPharma	Research
MS	Step towards pursuing Ph.D. or M.D.	Employed		Healthcare	Finance and Administration
MS		Employed		Healthcare	Research
MS	Step towards pursuing Ph.D. or M.D.	Pursuing advanced degree	MD
MS		Pursuing advanced degree	PhD
MS		Pursuing advanced degree	PhD
MS		Volunteering		Government and Policy	Research
MS		Employed		Academia	Research
MS	Step towards pursuing Ph.D. or M.D.	Employed		Government and Policy	Research
MS		Employed		Government and Policy	Consulting
MS		Pursuing advanced degree	PhD
MS		Employed		Healthcare	Research
MS		Employed		Consulting	Consulting
MS		Pursuing advanced degree	PhD
MS		Pursuing advanced degree	PhD
MS		Employed		Academia	Research
MS		Employed		BioPharma	Research
MS		Employed		Academia	Research
MS		Employed		Business	Technology
MS		Pursuing advanced degree	PhD
MS		Pursuing advanced degree	PhD
MS		Pursuing advanced degree	PhD
MS		Pursuing advanced degree	PhD
MS		Employed		Consulting	Finance and Administration
MS		Employed		Healthcare	Research
MS		Employed		Academia	Research
MS		Pursuing advanced degree	PhD
MS		Pursuing advanced degree	PhD
MS		Employed		Business	Consulting
MS		Employed		Government and Policy	Technology
MS		Pursuing advanced degree	MD
MS		Employed		Consulting	Consulting	Employed		Government and Policy	Research	Employer
MS		Pursuing advanced degree	MD			Pursuing advanced degree	MD			No Change
MS		Pursuing advanced degree	MS
MS		Pursuing advanced degree
MS		Employed		BioPharma	Research
MS		Employed		Healthcare	Medicine
MS		Employed		Academia	Research
MS	Career advancement in my field	Employed		Government and Policy	Consulting
MS		Employed		Government and Policy	Research
MS	Career change	Employed		Government and Policy	Technology
MS	Step towards pursuing Ph.D. or M.D.	Employed		Government and Policy	Other
MS	Career advancement in my field	Employed		Government and Policy	Technology
MS	Career advancement in my field	Employed		BioPharma	Research	Employed		Government and Policy	Research	Employer
MS	Career advancement in my field	Employed		BioPharma	Technology
MS	Career advancement in my field	Employed		Government and Policy	Consulting	Employed		Government and Policy	Consulting	Employer
MS		Volunteering				Employed		Business	Research	Unemployed/Volunteering to Employed
MS		Pursuing advanced degree	MD			Pursuing advanced degree	MD			No Change
MS	Career advancement in my field	Employed		Academia	Finance and Administration	Employed		Government and Policy	Research	Employer
MS	Career advancement in my field	Employed		Academia	Regulatory Affairs	Employed		Academia	Regulatory Affairs	No Change
MS		Employed		Business	Marketing and Communications	Employed		Business	Marketing and Communications	Employer
MS	Career advancement in my field	Employed		Government and Policy	Research	Employed		Business	Consulting	Employer
MS		Employed		Consulting	Research	Employed		Consulting	Consulting	Employer
MS		Employed		Academia	Research	Employed		Consulting	Research	Employer
MS		Employed		BioPharma	Research	Employed		Government and Policy	Finance and Administration	Employer
MS		Employed		Government and Policy	Research	Employed		Government and Policy	Research	No Change
MS	Career advancement in my field	Pursuing advanced degree	PhD			Pursuing advanced degree	PhD			No Change
MS	Career advancement in my field	Employed		Government and Policy	Consulting
MS		Employed		Government and Policy	Consulting
MS	Career advancement in my field	Employed		Government and Policy	Research
MS	Career advancement in my field	Employed		Government and Policy	Research
MS		Employed		Government and Policy	Other
MS		Employed		Government and Policy	Research
MS		Pursuing advanced degree	PhD
MS		Employed		Government and Policy	Research
MS		Employed		Healthcare	Medicine
MS		Employed		Consulting	Consulting
MS		Employed		Government and Policy	Research
MS		Pursuing advanced degree	MD
MS		Employed		BioPharma	Research
MS		Employed		Business	Research
MS		Employed		Government and Policy	Regulatory Affairs
MS		Employed		Business	Marketing and Communications
MS		Employed		BioPharma	Research
MS		Employed		Academia	Regulatory Affairs
MS		Employed		Other	Education
MS	Step towards pursuing Ph.D. or M.D.	Employed		Business	Research
MS		Employed		Business	Research
MS		Employed		Business	Research
MS	Step towards pursuing Ph.D. or M.D.	Employed		Government and Policy	Research
MS		Employed		Government and Policy	Research
MS	Career advancement in my field	Employed		Other	Other
MS	Step towards pursuing Ph.D. or M.D.	Pursuing advanced degree	MD
MS		Still seeking opportunities
MS		Employed		Consulting	Finance and Administration	Employed		Business	Research	Employer
MS		Employed		Healthcare	Medicine	Employed		Healthcare	Medicine	No Change
MS		Employed		Academia	Finance and Administration	Employed		Academia	Finance and Administration	No Change
MS		Employed		Consulting	Consulting	Employed		Consulting	Consulting	Position
MS		Employed		BioPharma	Research	Employed		BioPharma	Research	No Change
MS		Employed		Academia	Regulatory Affairs	Employed		Academia	Regulatory Affairs	No Change
MS		Employed		Healthcare	Medicine
MS		Employed		Government and Policy	Research
MS		Employed		Government and Policy	Finance and Administration
MS		Employed		Government and Policy	Research
MS		Pursuing advanced degree	MPH
MS		Employed		Healthcare	Finance and Administration
MS		Employed		Government and Policy	Consulting
MS	Career advancement in my field	Employed		Consulting	Consulting
MS	Career advancement in my field	Employed		Government and Policy	Research
MS		Employed		Government and Policy	Finance and Administration
MS		Pursuing advanced degree	MPH
MS	Career advancement in my field	Pursuing advanced degree	MD
MS		Employed		Academia	Education
MS		Employed		Academia	Medicine
MS	Career advancement in my field	Employed		Other	Other
MS		Pursuing advanced degree	DO
MS		Employed		Business	Finance and Administration
MS		Employed		Healthcare	Research
MS		Employed		BioPharma	Research
MS		Employed		Business	Finance and Administration
MS		Employed		Business	Finance and Administration
MS		Employed		Consulting	Consulting
MS		Employed		Government and Policy	Consulting
MS		Employed		Government and Policy	Research
MS		Employed		Government and Policy	Consulting
MS		Employed		Business	Finance and Administration
MS		Employed		Academia	Research	Employed		Academia	Research	No Change
MS		Pursuing advanced degree	MD
MS	Career advancement in my field	Employed		Academia	Research
MS		Employed		Business	Other	Employed		Business	Technology	Position
MS		Employed		Healthcare	Technology	Employed		Healthcare	Technology	No Change
MS		Employed		Healthcare	Research	Employed		Healthcare	Research	Position
MS		Employed		BioPharma	Research	Employed		BioPharma	Regulatory Affairs	Employer
MS		Employed		Government and Policy	Research	Employed		Government and Policy	Research	No Change
MS		Employed		Government and Policy	Research	Employed		Business	Research	No Change
MS		Employed		Healthcare	Technology	Employed		Healthcare	Technology	No Change
MS	Career advancement in my field	Employed		Healthcare	Research	Pursuing advanced degree	PhD			Employed to Advanced Degree
MS	Career advancement in my field	Employed		Healthcare	Technology	Pursuing advanced degree	PhD			Employed to Advanced Degree
MS	Step towards pursuing Ph.D. or M.D.	Pursuing advanced degree	PhD			Pursuing advanced degree	PhD			No Change
MS	Career advancement in my field	Employed		Business	Technology
MS		Pursuing advanced degree	PhD
MS	Career advancement in my field	Employed		Business	Technology
MS		Employed		Academia	Research
MS		Employed		Academia	Research
MS	Career advancement in my field	Employed		BioPharma	Research
MS		Employed		BioPharma	Research
MS		Employed		Business	Research
MS		Pursuing advanced degree	MS			Employed		Academia	Research	Advanced Degree to Employed
MS	Career advancement in my field	Employed		Academia	Research	Employed		BioPharma	Technology	Employer
MS		Employed		Academia	Research	Employed		Business	Research	Employer
MS	Career advancement in my field	Employed		Academia	Research	Employed		Academia	Research	No Change
MS		Employed		Government and Policy	Research
MS		Employed		BioPharma	Research
MS		Employed		BioPharma	Research
MS		Employed		Academia	Research
MS		Employed		Government and Policy	Research
MS		Employed		Government and Policy	Research
MS	Step towards pursuing Ph.D. or M.D.	Employed		Healthcare	Research
MS	Step towards pursuing Ph.D. or M.D.	Employed		Healthcare	Research
MS		Employed		Academia	Research
MS		Employed		BioPharma	Finance and Administration
MS		Employed		Healthcare	Research
MS		Employed		Healthcare	Technology
MS		Employed		Academia	Research
MS		Employed		Academia	Research
MS		Employed		Healthcare	Research
MS		Employed		Healthcare	Regulatory Affairs
MS	Step towards pursuing Ph.D. or M.D.	Still seeking opportunities
MS		Employed		Healthcare	Marketing and Communications
MS	Step towards pursuing Ph.D. or M.D.	Still seeking opportunities
MS		Employed		Government and Policy	Research	Employed		Government and Policy	Research	Employer
MS		Still seeking opportunities				Pursuing advanced degree	Certificate			Unemployed to Advanced Degree
MS	Step towards pursuing Ph.D. or M.D.	Employed		Government and Policy	Research	Employed		Government and Policy	Research	Employer
MS	Career advancement in my field	Employed		Academia	Research	Employed		Academia	Education	Position
MS		Pursuing advanced degree	MD
MS		Employed		Consulting	Consulting
MS		Employed		BioPharma	Consulting
MS		Employed		Government and Policy	Marketing and Communications
MS		Employed		Government and Policy	Finance and Administration
MS	Career advancement in my field	Employed		Government and Policy	Research
MS		Employed		Government and Policy	Research
MS	Career advancement in my field	Employed		Government and Policy	Research
MS	Career advancement in my field	Employed		Healthcare	Research
MS		Employed		Other	Other	Employed		Business	Research	Employer
MS	Career advancement in my field	Employed		Government and Policy	Research	Employed		Business	Research	Employer
MS		Employed		Government and Policy	Research
MS		Employed		Government and Policy	Finance and Administration
MS	Step towards pursuing Ph.D. or M.D.	Employed		Healthcare	Finance and Administration
MS		Pursuing advanced degree	MBA
MS	Step towards pursuing Ph.D. or M.D.	Employed		Consulting	Finance and Administration
MS		Pursuing advanced degree	JD
MS		Employed		BioPharma	Marketing and Communications
MS		Pursuing advanced degree	DO
MS	Career advancement in my field	Employed		BioPharma	Research
MS		Employed		Academia	Research
MS		Employed		Healthcare	Research
MS		Employed		BioPharma	Regulatory Affairs
MS		Pursuing advanced degree
MS		Pursuing advanced degree	MD
MS		Employed		Consulting	Research
MS		Employed		Academia	Research
MS		Employed		BioPharma	Marketing and Communications
MS	Step towards pursuing Ph.D. or M.D.	Pursuing advanced degree	PhD
MS		Pursuing advanced degree
MS		Employed		Consulting	Research	Employed		BioPharma	Research	Employer
MS	Step towards pursuing Ph.D. or M.D.	Employed		Academia	Research	Employed		Academia	Research	No Change
MS		Employed		BioPharma	Research	Pursuing advanced degree	PhD			Employed to Advanced Degree
MS		Pursuing advanced degree	PhD			Pursuing advanced degree	PhD			No Change
MS		Employed		Academia	Research	Employed		Academia	Research	Employer
MS	Career advancement in my field	Employed		Healthcare	Research	Employed		Healthcare	Research	No Change
MS	Career advancement in my field	Employed		Academia	Research	Employed		Academia	Research	No Change
MS	Career advancement in my field	Employed		Academia	Research	Employed		Healthcare	Research	Employer
MS		Employed		Consulting	Research	Employed		BioPharma	Research	Employer
MS	Career advancement in my field	Employed		Government and Policy	Regulatory Affairs
MS		Employed		Academia	Research
MS		Employed		Consulting	Research
MS	Career change	Employed		Healthcare	Research
MS		Employed		Academia	Research
MS	Career advancement in my field	Employed		Academia	Research	Employed		Healthcare	Research	No Change
MS		Employed		BioPharma	Research	Employed		BioPharma	Research	No Change
MS		Pursuing advanced degree	PhD			Pursuing advanced degree	PhD			No Change
MS	Career change	Employed		BioPharma	Research	Employed		Consulting	Research	Employer
MS	Career advancement in my field	Employed		Academia	Research	Employed		Consulting	Research	Employer
MS	Career change	Employed		Government and Policy	Research	Employed		Government and Policy	Research	No Change
MS		Still seeking opportunities				Employed		Healthcare	Research	Unemployed/Volunteering to Employed
MS		Still seeking opportunities				Employed		Healthcare	Research	Unemployed/Volunteering to Employed
MS	Career advancement in my field	Still seeking opportunities				Employed		BioPharma	Technology	Unemployed/Volunteering to Employed
MS	Step towards pursuing Ph.D. or M.D.	Pursuing advanced degree	PhD			Pursuing advanced degree	PhD			No Change
MS	Career advancement in my field	Pursuing advanced degree	PhD			Pursuing advanced degree	PhD			No Change
MS		Pursuing advanced degree	PhD			Pursuing advanced degree	PhD			No Change
MS		Still seeking opportunities				Pursuing advanced degree	PhD			Unemployed to Advanced Degree
MS		Pursuing advanced degree	PhD
MS		Employed		Healthcare	Research
MS		Employed		Academia	Research
MS	Career advancement in my field	Employed		BioPharma	Technology
MS		Employed		BioPharma	Research
MS		Pursuing advanced degree	MD
MS		Employed		Academia	Research
MS		Employed		BioPharma	Research
MS		Employed		BioPharma	Research
MS		Employed		Consulting	Consulting
MS	Step towards pursuing Ph.D. or M.D.	Pursuing advanced degree	PhD
MS		Pursuing advanced degree	DPM
MS	Step towards pursuing Ph.D. or M.D.	Pursuing advanced degree	PhD
MS		Employed		Academia	Research
MS		Pursuing advanced degree	PhD
MS		Employed		Consulting	Research
MS		Employed		BioPharma	Research
MS		Employed		Other	Technology
MS		Employed		Academia	Research
MS		Employed		Academia	Research
MS		Employed		Government and Policy	Regulatory Affairs
MS		Employed		Government and Policy	Research
MS		Pursuing advanced degree	PhD
MS		Pursuing advanced degree	PhD
MS		Pursuing advanced degree	PhD
MS		Pursuing advanced degree	PhD
MS		Volunteering		Academia	Research
MS		Employed		BioPharma	Research
MS		Employed		BioPharma	Research
MS		Pursuing advanced degree	PhD
MS		Employed		BioPharma	Research
MS		Employed		BioPharma	Research
MS		Employed		Business	Research
MS	Career advancement in my field	Employed		BioPharma	Research
MS		Employed		Consulting	Research
MS	Career change	Employed		Business	Research
MS		Employed		Government and Policy	Research	Employed		Government and Policy	Research	Employer
MS		Employed		Academia	Research	Employed		Academia	Research	No Change
MS		Employed		Government and Policy	Research	Employed		Government and Policy	Research	No Change
MS		Employed		Academia	Research	Employed		Academia	Research	No Change
MS		Employed		BioPharma	Research	Employed		BioPharma	Research	No Change
MS		Employed		BioPharma	Research	Employed		BioPharma	Research	No Change
MS		Pursuing advanced degree	PhD			Pursuing advanced degree	PhD			No Change
MS	Step towards pursuing Ph.D. or M.D.	Pursuing advanced degree	PhD			Pursuing advanced degree	PhD			No Change
MS		Pursuing advanced degree	PhD			Pursuing advanced degree	PhD			No Change
MS		Pursuing advanced degree	PhD			Pursuing advanced degree	PhD			No Change
MS		Employed		BioPharma	Research
MS		Employed		BioPharma	Research
MS		Employed		Consulting	Research
MS	Career change	Employed		Academia	Research
MS		Employed		Academia	Research
MS	Career advancement in my field	Employed		Government and Policy	Research
MS		Employed		Consulting	Technology
MS		Employed		Academia	Research
MS		Employed		Healthcare	Research	Employed		BioPharma	Research	Employer
MS		Employed		Government and Policy	Research	Employed		Healthcare	Research	Employer
MS	Career advancement in my field	Employed		Healthcare	Research	Employed		Academia	Research	Employer
MS	Career advancement in my field	Employed		Healthcare	Research	Employed		BioPharma	Research	Employer
MS	Career advancement in my field	Employed		Healthcare	Research	Employed		BioPharma	Technology	Employer
MS	Career advancement in my field	Employed		Healthcare	Research	Employed		Consulting	Research	Employer
MS	Career advancement in my field	Employed		Consulting	Research	Employed		Consulting	Research	No Change
MS	Career advancement in my field	Employed		BioPharma	Research	Employed		BioPharma	Research	No Change
MS		Employed		Healthcare	Research	Employed		Healthcare	Research	No Change
MS	Step towards pursuing Ph.D. or M.D.	Still seeking opportunities				Employed		Healthcare	Research	Unemployed/Volunteering to Employed
MS	Step towards pursuing Ph.D. or M.D.	Pursuing advanced degree	PhD			Pursuing advanced degree	PhD			No Change
MS		Employed		Academia	Education
MS		Employed		Academia	Technology
MS	Step towards pursuing Ph.D. or M.D.	Pursuing advanced degree	PhD
MS		Employed		BioPharma	Technology
MS		Employed		Consulting	Consulting
MS		Employed		Healthcare	Consulting
MS		Employed		Government and Policy	Research
MS	Career advancement in my field	Employed		Academia	Research
MS		Employed		BioPharma	Technology
MS		Employed		Business	Research
MS		Employed		Consulting	Research
MS		Employed		Healthcare	Research
MS		Employed		BioPharma	Technology
MS		Pursuing advanced degree	PhD
MS	Career advancement in my field	Pursuing advanced degree	PhD
MS	Career advancement in my field	Employed		BioPharma	Research
MS	Step towards pursuing Ph.D. or M.D.	Pursuing advanced degree	PhD
MS	Career advancement in my field	Employed		Healthcare	Research
MS		Pursuing advanced degree	PhD
MS		Employed		Consulting	Research
MS		Pursuing advanced degree	PhD
MS		Pursuing advanced degree	PhD
MS		Employed		BioPharma	Research
MS		Pursuing advanced degree	PhD
MS		Pursuing advanced degree	PhD
MS		Employed		BioPharma	Research
MS		Employed		Business	Research
MS		Employed		Academia	Research
MS		Employed		Government and Policy	Research
MS		Employed		Academia	Research
MS		Employed		Business	Technology
MS		Employed		Academia	Education
MS		Employed		BioPharma	Research
MS		Employed		Business	Consulting
MS		Employed		Business	Consulting
MS		Employed		BioPharma	Research
MS		Employed		BioPharma	Regulatory Affairs
MS		Employed		BioPharma	Marketing and Communications	Employed		BioPharma	Marketing and Communications	No Change
MS	Career change	Employed		BioPharma	Regulatory Affairs	Employed		BioPharma	Regulatory Affairs	No Change
MS	Career advancement in my field	Pursuing advanced degree	PhD			Pursuing advanced degree	PhD			No Change
MS		Employed		Business	Research	Employed		Healthcare	Regulatory Affairs	Employer
MS		Employed		Consulting	Consulting	Employed		Other	Technology	Employer
MS	Career advancement in my field	Employed		BioPharma	Research	Employed		BioPharma	Medicine	Employer
MS		Employed		Consulting	Consulting	Employed		Consulting	Consulting	No Change
MS		Employed		Consulting	Consulting	Pursuing advanced degree	MD			Employed to Advanced Degree
MS		Pursuing advanced degree	MBA			Pursuing advanced degree	MBA			No Change
MS		Employed		Government and Policy	Research	Employed		BioPharma	Finance and Administration	Employer
MS	Career advancement in my field	Employed		Consulting	Consulting	Employed		Consulting	Regulatory Affairs	Employer
MS	Career advancement in my field	Employed		Healthcare	Technology	Employed		BioPharma	Technology	Employer
MS	Career advancement in my field	Employed		Academia	Research	Employed		Healthcare	Research	No Change
MS		Employed		Academia	Research	Pursuing advanced degree	PhD			Employed to Advanced Degree
MS	Step towards pursuing Ph.D. or M.D.	Pursuing advanced degree	PhD			Pursuing advanced degree	PhD			No Change
MS	Career advancement in my field	Employed		Consulting	Consulting
MS		Employed		Consulting	Consulting
MS		Employed		BioPharma	Research
MS		Employed		Academia	Research
MS		Employed		Law	Regulatory Affairs
MS		Employed		BioPharma	Consulting
MS		Volunteering		Healthcare	Research
MS	Career advancement in my field	Employed		BioPharma	Regulatory Affairs	Employed		BioPharma	Consulting	Employer
MS		Employed		BioPharma	Regulatory Affairs	Employed		BioPharma	Regulatory Affairs	No Change
MS		Employed		Consulting	Marketing and Communications	Employed		Consulting	Marketing and Communications	No Change
MS		Employed		BioPharma	Research	Employed		BioPharma	Research	No Change
MS	Career advancement in my field	Employed		Government and Policy	Research	Employed		Academia	Finance and Administration	Employer
MS		Employed		Academia	Research	Employed		Academia	Research	No Change
MS	Career advancement in my field	Employed		Academia	Research	Employed		BioPharma	Research	Employer
MS		Employed		Consulting	Consulting	Employed		Consulting	Consulting	No Change
MS		Employed		Consulting	Consulting	Employed		BioPharma	Consulting	Employer
MS		Employed		Consulting	Consulting	Employed		Consulting	Consulting	Employer
MS		Pursuing advanced degree	PhD			Pursuing advanced degree	PhD			No Change
MS		Pursuing advanced degree	DDS			Pursuing advanced degree	DDS			No Change
MS	Step towards pursuing Ph.D. or M.D.	Volunteering		Academia	Research
MS		Employed		Academia	Research	Employed		Academia	Research	Employer
MS		Employed		Business	Research	Employed		Consulting	Research	Employer
MS		Employed		Government and Policy	Research	Employed		BioPharma	Research	Employer
MS		Employed		Business	Other	Employed		Business	Other	No Change
MS		Employed		BioPharma	Regulatory Affairs	Employed		BioPharma	Regulatory Affairs	Position
MS	Career advancement in my field	Still seeking opportunities				Employed		BioPharma	Regulatory Affairs	Unemployed/Volunteering to Employed
MS	Step towards pursuing Ph.D. or M.D.	Employed		Academia	Research	Pursuing advanced degree	PhD			Employed to Advanced Degree
MS	Step towards pursuing Ph.D. or M.D.	Pursuing advanced degree	PhD			Employed		BioPharma	Technology	Advanced Degree to Employed
MS		Employed		Healthcare	Finance and Administration	Employed		BioPharma	Consulting	Employer
MS	Step towards pursuing Ph.D. or M.D.	Employed		BioPharma	Research	Employed		BioPharma	Research	Employer
MS	Career advancement in my field	Employed		Academia	Research	Employed		Academia	Research	Employer
MS		Employed		BioPharma	Research	Employed		Government and Policy	Research	Employer
MS		Employed		BioPharma	Research	Employed		Business	Technology	Employer
MS	Career advancement in my field	Employed		BioPharma	Regulatory Affairs	Employed		Consulting	Regulatory Affairs	Employer
MS	Step towards pursuing Ph.D. or M.D.	Employed		Healthcare	Finance and Administration	Employed		Healthcare	Research	Employer
MS		Employed		Healthcare	Finance and Administration	Employed		Consulting	Finance and Administration	Employer
MS		Employed		BioPharma	Research	Employed		Healthcare	Research	Employer
MS		Employed		Business	Marketing and Communications	Employed		BioPharma	Finance and Administration	Employer
MS		Employed		BioPharma	Research	Employed		BioPharma	Research	No Change
MS	Career advancement in my field	Employed		BioPharma	Finance and Administration	Employed		BioPharma	Marketing and Communications	No Change
MS		Employed		BioPharma	Research	Employed		BioPharma	Research	No Change
MS		Employed		Business	Research	Employed		BioPharma	Research	No Change
MS		Employed		Academia	Finance and Administration	Employed		Healthcare	Regulatory Affairs	No Change
MS		Employed		Academia	Research	Employed		Academia	Research	No Change
MS		Employed		Government and Policy	Research	Employed		Government and Policy	Research	No Change
MS	Career advancement in my field	Employed		BioPharma	Research	Employed		BioPharma	Research	No Change
MS		Employed		Business	Finance and Administration	Employed		Business	Finance and Administration	Position
MS	Step towards pursuing Ph.D. or M.D.	Employed		Academia	Research	Pursuing advanced degree	MD			Employed to Advanced Degree
MS		Employed		Government and Policy	Research	Pursuing advanced degree	PhD			Employed to Advanced Degree
MS		Employed		Academia	Research	Pursuing advanced degree	PhD			Employed to Advanced Degree
MS		Employed		Consulting	Consulting	Pursuing advanced degree	PhD			Employed to Advanced Degree
MS		Employed		Government and Policy	Research	Pursuing advanced degree	MBA			Employed to Advanced Degree
MS	Step towards pursuing Ph.D. or M.D.	Pursuing advanced degree	PhD			Pursuing advanced degree	PhD			No Change
MS		Employed		Consulting	Consulting
MS	Career advancement in my field	Employed		Business	Consulting
MS		Employed		Government and Policy	Research
MS		Pursuing advanced degree	MD
MS		Pursuing advanced degree	PhD
MS	Career advancement in my field	Employed		Other	Medicine
MS		Employed		Academia	Finance and Administration
MS		Employed		Academia	Research
MS	Career advancement in my field	Employed		BioPharma	Marketing and Communications
MS		Employed		BioPharma	Research
MS		Employed		BioPharma	Research
MS		Employed		Business	Consulting
MS	Step towards pursuing Ph.D. or M.D.	Pursuing advanced degree	PhD
MS		Employed		Consulting	Consulting
MS		Employed		Consulting	Consulting
MS		Employed		BioPharma	Research
MS		Employed		Government and Policy	Technology
MS		Employed		Academia	Research
MS		Employed		Consulting	Consulting
MS		Employed		Consulting	Consulting
MS		Employed		Government and Policy	Research
MS		Employed		Healthcare	Research
MS		Employed		BioPharma	Research
MS		Employed		Healthcare	Regulatory Affairs
MS		Employed		BioPharma	Research
MS		Employed		BioPharma	Regulatory Affairs
MS		Employed		BioPharma	Marketing and Communications
MS	Career advancement in my field	Employed		Government and Policy	Research
MS		Employed		BioPharma	Marketing and Communications
MS		Employed		Consulting	Consulting
MS	Career advancement in my field	Employed		Healthcare	Research
MS		Employed		Consulting	Regulatory Affairs
MS		Employed		Healthcare	Research
MS		Employed		Academia	Research
MS		Employed		Academia	Research
MS	Career advancement in my field	Employed		Academia	Finance and Administration
MS		Employed		BioPharma	Finance and Administration
MS		Employed		BioPharma	Regulatory Affairs
MS	Career advancement in my field	Employed		BioPharma	Marketing and Communications
MS		Employed		BioPharma	Regulatory Affairs
MS	Career advancement in my field	Employed		Government and Policy	Research
MS		Employed		Healthcare	Research
MS	Career advancement in my field	Employed		Healthcare	Research
MS		Employed		Healthcare	Research
MS		Employed		Healthcare	Research
MS	Step towards pursuing Ph.D. or M.D.	Pursuing advanced degree	MD
MS	Career advancement in my field	Employed		BioPharma	Research
MS		Employed		BioPharma	Finance and Administration
MS		Employed		BioPharma	Research
MS		Employed		BioPharma	Research
MS		Employed		Consulting	Regulatory Affairs
MS		Employed		BioPharma	Marketing and Communications
MS		Employed		BioPharma	Finance and Administration
MS		Employed		Business	Research
MS	Career advancement in my field	Employed		Consulting	Consulting
MS		Employed		BioPharma	Marketing and Communications
MS	Step towards pursuing Ph.D. or M.D.	Employed		BioPharma	Research
MS	Career advancement in my field	Employed		Consulting	Research
MS		Employed		Other	Consulting
MS	Career advancement in my field	Employed		Healthcare	Research
MS		Employed		BioPharma	Research	Employed		BioPharma	Research	Employer
MS		Employed		BioPharma	Research	Employed		BioPharma	Regulatory Affairs	Employer
MS		Employed		BioPharma	Research	Employed		BioPharma	Regulatory Affairs	Employer
MS		Employed		BioPharma	Research	Employed		Government and Policy	Finance and Administration	Employer
MS		Employed		BioPharma	Regulatory Affairs	Employed		Consulting	Regulatory Affairs	Employer
MS		Employed		BioPharma	Technology	Employed		BioPharma	Technology	Employer
MS		Employed		Government and Policy	Finance and Administration	Employed		Healthcare	Research	Employer
MS		Employed		BioPharma	Marketing and Communications	Employed		BioPharma	Marketing and Communications	Employer
MS		Employed		Business	Research	Employed		Business	Research	No Change
MS	Career advancement in my field	Employed		Business	Marketing and Communications	Employed		Business	Marketing and Communications	No Change
MS		Employed		BioPharma	Regulatory Affairs	Employed		BioPharma	Regulatory Affairs	No Change
MS		Employed		BioPharma	Finance and Administration	Employed		BioPharma	Finance and Administration	No Change
MS		Employed		Consulting	Consulting	Employed		Consulting	Consulting	No Change
MS		Employed		BioPharma	Regulatory Affairs	Employed		BioPharma	Regulatory Affairs	No Change
MS		Employed		Healthcare	Research	Employed		Healthcare	Research	No Change
MS		Employed		Government and Policy	Research	Employed		Government and Policy	Research	No Change
MS		Employed		Academia	Research	Employed		Academia	Research	Position
MS		Employed		Consulting	Consulting	Employed		Consulting	Consulting	Position
MS		Employed		Consulting	Consulting	Employed		Consulting	Consulting	Position
MS		Employed		Healthcare	Consulting	Employed		Healthcare	Consulting	Position
MS	Step towards pursuing Ph.D. or M.D.	Pursuing advanced degree	PhD			Pursuing advanced degree	PhD			No Change
MS		Pursuing advanced degree	MD			Pursuing advanced degree	MD			No Change
MS		Employed		Business	Marketing and Communications
MS		Employed		BioPharma	Marketing and Communications
MS		Employed		BioPharma	Regulatory Affairs	Employed		BioPharma	Regulatory Affairs	Employer
MS		Employed		Government and Policy	Research	Employed		Business	Marketing and Communications	Employer
MS	Career advancement in my field	Employed		BioPharma	Research	Employed		BioPharma	Research	Employer
MS		Employed		Business	Research	Employed		Business	Research	Employer
MS		Employed		Healthcare	Research	Employed		BioPharma	Research	Employer
MS		Employed		BioPharma	Research	Employed		BioPharma	Finance and Administration	Employer
MS		Employed		Healthcare	Finance and Administration	Employed		Business	Finance and Administration	Employer
MS		Employed		BioPharma	Research	Employed		BioPharma	Technology	Employer
MS	Step towards pursuing Ph.D. or M.D.	Employed		Academia	Research	Employed		BioPharma	Finance and Administration	Employer
MS		Volunteering		Academia	Research	Employed		BioPharma	Marketing and Communications	Employer
MS		Employed		BioPharma	Research	Employed		BioPharma	Research	Employer
MS	Career change	Employed		Business	Finance and Administration	Employed		Business	Finance and Administration	No Change
MS	Career advancement in my field	Employed		BioPharma	Research	Employed		BioPharma	Research	No Change
MS	Career advancement in my field	Employed		Government and Policy	Research	Employed		Government and Policy	Research	No Change
MS		Employed		Government and Policy	Research	Employed		Government and Policy	Research	No Change
MS	Career advancement in my field	Employed		Healthcare	Finance and Administration	Employed		Healthcare	Finance and Administration	No Change
MS	Step towards pursuing Ph.D. or M.D.	Employed		Healthcare	Research	Employed		Healthcare	Research	No Change
MS		Employed		Healthcare	Research	Employed		Healthcare	Research	No Change
MS	Career change	Employed		Consulting	Finance and Administration	Employed		Consulting	Finance and Administration	No Change
MS		Employed		Academia	Research	Pursuing advanced degree	JD			Employed to Advanced Degree
MS		Employed		Healthcare	Research	Pursuing advanced degree	PhD			Employed to Advanced Degree
MS	Career advancement in my field	Employed		Academia	Research
MS	Career change	Employed		Academia	Research
MS		Employed		Academia	Research
MS		Still seeking opportunities
MS		Employed		Healthcare	Research
MS		Still seeking opportunities
MS		Employed		Consulting	Consulting
MS		Employed		BioPharma	Marketing and Communications
MS		Employed		Healthcare	Research
MS		Employed		BioPharma	Research
MS		Employed		BioPharma	Consulting
MS		Employed		Government and Policy	Consulting
MS		Employed		BioPharma	Research
MS	Step towards pursuing Ph.D. or M.D.	Employed		BioPharma	Research
MS		Employed		Academia	Finance and Administration
MS	Career advancement in my field	Employed		BioPharma	Research
MS		Employed		BioPharma	Research
MS		Employed		BioPharma	Research
MS		Employed		Consulting	Consulting
MS		Employed		Healthcare	Research
MS	Career change	Pursuing advanced degree	MS
MS		Pursuing advanced degree	MS
MS		Pursuing advanced degree	PhD
MS	Step towards pursuing Ph.D. or M.D.	Pursuing advanced degree	MD
MS		Employed		Academia	Technology
MS		Employed		BioPharma	Research
MS		Employed		BioPharma	Regulatory Affairs
MS		Pursuing advanced degree	PharmD
MS		Employed		BioPharma	Research
MS		Employed		Academia	Finance and Administration
MS		Employed		BioPharma	Regulatory Affairs
MS		Employed		BioPharma	Research
MS		Employed		BioPharma	Research
MS		Employed		Business	Research
MS		Pursuing advanced degree	PhD
MS		Employed		BioPharma	Research
MS		Employed		Consulting	Consulting
MS		Employed		Healthcare	Research
MS		Employed		BioPharma	Research
MS		Employed		Healthcare	Medicine
MS	Career advancement in my field	Employed		Consulting	Consulting	Employed		Consulting	Consulting	Employer
MS		Employed		BioPharma	Technology
MS		Employed		BioPharma	Regulatory Affairs
MS	Career advancement in my field	Employed		BioPharma	Research
MS	Career advancement in my field	Employed		Academia	Research	Employed		Academia	Research	No Change
MS	Career advancement in my field	Employed		Academia	Research	Employed		Government and Policy	Research	Employer
MS		Employed		Healthcare	Research	Employed		Healthcare	Research	Employer
MS		Employed		Academia	Research	Employed		BioPharma	Research	Employer
MS		Employed		Academia	Research	Employed		Healthcare	Research	No Change
MS		Employed		Healthcare	Research	Employed		Healthcare	Regulatory Affairs	Position
MS		Employed		Academia	Regulatory Affairs
MS		Employed		Healthcare	Research
MS		Employed		Academia	Education	Employed		Academia	Education	Employer
MS		Employed		Consulting	Research	Employed		Consulting	Research	No Change
MS	Step towards pursuing Ph.D. or M.D.	Employed		Government and Policy	Regulatory Affairs	Employed		Government and Policy	Regulatory Affairs	No Change
MS		Employed		Healthcare	Research	Employed		Consulting	Consulting	Employer
MS		Employed		Academia	Medicine	Employed		Healthcare	Finance and Administration	Position
MS		Employed		Academia	Research
MS	Career advancement in my field	Pursuing advanced degree	MD
MS		Employed		BioPharma	Research
MS		Employed		BioPharma	Regulatory Affairs
MS		Employed		Academia	Education
MS		Employed		Government and Policy	Research
MS		Employed		Healthcare	Medicine
MS		Employed		Government and Policy	Medicine
MS	Career advancement in my field	Employed		Healthcare	Medicine
MS		Employed		BioPharma	Finance and Administration
MS		Employed		Healthcare	Medicine
MS		Employed		Academia	Education
MS		Employed		Government and Policy	Consulting
MS		Still seeking opportunities
MS		Employed		Academia	Technology	Pursuing advanced degree	DDS			Employed to Advanced Degree
MS		Employed		Academia	Research	Pursuing advanced degree	DAOM			Employed to Advanced Degree
MS	Step towards pursuing Ph.D. or M.D.	Pursuing advanced degree	DO
MS	Step towards pursuing Ph.D. or M.D.	Employed		Healthcare	Research
MS	Step towards pursuing Ph.D. or M.D.	Employed		Government and Policy	Research
MS		Employed		Healthcare	Consulting
MS		Pursuing advanced degree	MD
MS		Employed		Academia	Research
MS	Step towards pursuing Ph.D. or M.D.	Employed		Academia	Research	Employed		Academia	Research	No Change
MS		Employed		Healthcare	Research	Pursuing advanced degree	MD			Employed to Advanced Degree
MS		Employed		Academia	Education	Pursuing advanced degree	MD			Employed to Advanced Degree
MS	Step towards pursuing Ph.D. or M.D.	Pursuing advanced degree	DO			Pursuing advanced degree	DO			No Change
MS	Step towards pursuing Ph.D. or M.D.	Employed		Government and Policy	Research	Employed		Academia	Research	Employer
MS	Step towards pursuing Ph.D. or M.D.	Employed		Healthcare	Research	Employed		Healthcare	Research	No Change
MS		Employed		Academia	Research	Employed		Academia	Research	Position
MS		Employed		Business	Other	Pursuing advanced degree	MD			Employed to Advanced Degree
MS		Employed		Healthcare	Research	Pursuing advanced degree	DO			Employed to Advanced Degree
MS		Employed		Academia	Research	Pursuing advanced degree	MD			Employed to Advanced Degree
MS		Employed		Healthcare	Research
MS	Step towards pursuing Ph.D. or M.D.	Pursuing advanced degree	MD
MS		Employed		Healthcare	Research
MS		Employed		Academia	Regulatory Affairs
MS		Employed		Business	Research
MS	Step towards pursuing Ph.D. or M.D.	Employed		Consulting	Research
MS		Employed		Government and Policy	Research
MS		Employed		Healthcare	Finance and Administration
MS		Employed		Other	Marketing and Communications
MS		Employed		Business	Other
MS		Employed		Other	Other
MS		Pursuing advanced degree	MS
MS		Employed		Other	Education
MS		Employed		Business	Marketing and Communications
MS		Employed		Academia	Education
MS	Step towards pursuing Ph.D. or M.D.	Employed		Healthcare	Research	Employed		Healthcare	Research	No Change
MS		Employed		Healthcare	Medicine	Employed		Healthcare	Medicine	No Change
MS		Pursuing advanced degree								No Change
MS		Pursuing advanced degree	MD			Pursuing advanced degree	MD			No Change
MS		Still seeking opportunities				Pursuing advanced degree	MD			Unemployed to Advanced Degree
MS		Employed		Business	Marketing and Communications	Employed		Business	Marketing and Communications	Position
MS		Employed		Government and Policy	Research	Pursuing advanced degree	MD			Employed to Advanced Degree
MS		Pursuing advanced degree	MPH			Pursuing advanced degree	MPH			No Change
MS		Employed		Healthcare	Medicine	Pursuing advanced degree	MD			Employed to Advanced Degree
MS	Step towards pursuing Ph.D. or M.D.	Pursuing advanced degree	MD			Pursuing advanced degree	MD			No Change
MS		Pursuing advanced degree	MD			Pursuing advanced degree	MD			No Change
MS		Pursuing advanced degree	DO
MS	Step towards pursuing Ph.D. or M.D.	Employed		Healthcare	Research
MS	Step towards pursuing Ph.D. or M.D.	Employed		Healthcare	Research
MS	Step towards pursuing Ph.D. or M.D.	Employed		Healthcare	Medicine
MS		Pursuing advanced degree	DO
MS		Employed		Healthcare	Other
MS		Pursuing advanced degree	MD
MS		Employed		Healthcare	Medicine
MS		Pursuing advanced degree	MD
MS		Pursuing advanced degree	MD
MS		Pursuing advanced degree	MD
MS		Pursuing advanced degree	MD
MS		Employed		BioPharma	Research
MS		Pursuing advanced degree	MD
MS		Pursuing advanced degree	DDS
MS		Pursuing advanced degree	DDS
MS		Employed		Academia	Research
MS		Pursuing advanced degree	MD
MS		Pursuing advanced degree	MD
MS		Pursuing advanced degree	DDS
MS		Pursuing advanced degree	PhD
MS		Employed		Government and Policy	Other
MS		Pursuing advanced degree	MD
MS		Pursuing advanced degree	DO
MS		Pursuing advanced degree	DO
MS		Pursuing advanced degree	MBA
MS		Pursuing advanced degree	DO
MS		Employed		Government and Policy	Other
MS		Employed		Academia	Research
MS		Employed		Healthcare	Research
MS		Pursuing advanced degree	DO
MS		Pursuing advanced degree	DO
MS		Pursuing advanced degree	DO
MS		Pursuing advanced degree	MD
MS		Pursuing advanced degree	MS
MS		Employed		Healthcare	Research
MS		Employed		Academia	Research
MS		Employed		Academia	Research
MS		Pursuing advanced degree	PhD
MS		Pursuing advanced degree	DO
MS		Employed		Academia	Finance and Administration
MS		Pursuing advanced degree	DO
MS		Pursuing advanced degree	MD
MS		Employed		Government and Policy	Regulatory Affairs
MS		Employed		Government and Policy	Regulatory Affairs	Employed		Government and Policy	Regulatory Affairs	No Change
MS		Employed		Government and Policy	Finance and Administration
MS		Employed		Business	Other
MS		Pursuing advanced degree	MPH
MS		Employed		Government and Policy	Research
MS		Employed		Consulting	Consulting
MS		Employed		Government and Policy	Research
MS		Employed		Business	Finance and Administration
MS		Still seeking opportunities
MS		Employed		Healthcare	Research
MS	Step towards pursuing Ph.D. or M.D.	Pursuing advanced degree	PhD
MS		Employed		Academia	Research
MS		Employed		Healthcare	Research
MS		Employed		Healthcare	Research
MS		Employed		Healthcare	Research
MS		Employed		Academia	Research
MS		Pursuing advanced degree	MD
MS	Step towards pursuing Ph.D. or M.D.	Employed		BioPharma	Research
MS		Pursuing advanced degree	PhD			Pursuing advanced degree	PhD			No Change
MS	Step towards pursuing Ph.D. or M.D.	Employed		Academia	Education	Pursuing advanced degree	PhD			Employed to Advanced Degree
MS	Step towards pursuing Ph.D. or M.D.	Pursuing advanced degree	PhD			Pursuing advanced degree	PhD			No Change
MS		Employed		BioPharma	Research
MS	Career advancement in my field	Employed		BioPharma	Research
MS		Employed		Government and Policy	Research
MS		Employed		BioPharma	Research
MS		Employed		Healthcare	Research
MS		Pursuing advanced degree	MD
MS		Employed		BioPharma	Research
MS		Pursuing advanced degree	PhD
MS		Pursuing advanced degree	PhD
MS		Employed		Academia	Education
MS	Career advancement in my field	Pursuing advanced degree	PhD
MS		Pursuing advanced degree	PhD
MS	Step towards pursuing Ph.D. or M.D.	Employed		Academia	Research
MS		Employed		BioPharma	Research
MS		Employed		BioPharma	Research
MS		Employed		Other	Education
MS	Career advancement in my field	Still seeking opportunities				Employed		Business	Other	Unemployed/Volunteering to Employed
MS		Employed		Academia	Education	Employed		Academia	Education	No Change
MS	Step towards pursuing Ph.D. or M.D.	Still seeking opportunities				Employed		Healthcare	Research	Unemployed/Volunteering to Employed
MS	Step towards pursuing Ph.D. or M.D.	Employed		Healthcare	Regulatory Affairs	Pursuing advanced degree	DO			Employed to Advanced Degree
MS		Employed		BioPharma	Research
MS	Career advancement in my field	Employed		BioPharma	Research
MS		Employed		Healthcare	Research
MS	Career advancement in my field	Employed		BioPharma	Marketing and Communications
MS		Pursuing advanced degree	DMD
MS		Employed		Healthcare	Research
MS		Employed		Healthcare	Research
MS		Pursuing advanced degree	PhD
MS	Step towards pursuing Ph.D. or M.D.	Employed		Government and Policy	Research
MS		Volunteering		Healthcare	Medicine
MS	Step towards pursuing Ph.D. or M.D.	Volunteering		Academia	Research
MS	Step towards pursuing Ph.D. or M.D.	Pursuing advanced degree	MD			Pursuing advanced degree	MD			No Change
MS		Employed		Government and Policy	Research
MS		Pursuing advanced degree	MD
MS		Employed		BioPharma	Research
MS	Step towards pursuing Ph.D. or M.D.	Pursuing advanced degree	MD			Pursuing advanced degree	MD			No Change
MS		Pursuing advanced degree	MD			Pursuing advanced degree	MD			No Change
MS		Pursuing advanced degree	MD			Pursuing advanced degree	MD			No Change
MS		Pursuing advanced degree	MD			Pursuing advanced degree	MD			No Change
MS	Step towards pursuing Ph.D. or M.D.	Pursuing advanced degree	PhD			Pursuing advanced degree	PhD			No Change
MS		Employed		Government and Policy	Other	Employed		Government and Policy	Medicine	Position
MS		Employed		Healthcare	Medicine	Pursuing advanced degree	PharmD			Employed to Advanced Degree
MS	Career advancement in my field	Employed		BioPharma	Research	Employed		BioPharma	Regulatory Affairs	Employer
MS		Pursuing advanced degree	PharmD			Pursuing advanced degree	PharmD			No Change
MS	Step towards pursuing Ph.D. or M.D.	Pursuing advanced degree	DO
MS		Pursuing advanced degree	MD
MS		Employed		Healthcare	Research
MS		Pursuing advanced degree	PhD
MS		Employed		Consulting	Consulting
MS		Employed		Government and Policy	Research
MS	Step towards pursuing Ph.D. or M.D.	Employed		Other	Marketing and Communications
MS		Employed		Healthcare	Research
MS		Employed		Business	Research	Employed		Healthcare	Research	Employer
MS		Employed		Healthcare	Medicine	Employed		Healthcare	Medicine	No Change
MS		Employed		Academia	Education	Employed		Academia	Education	No Change
MS		Pursuing advanced degree	PhD			Pursuing advanced degree	PhD			No Change
MS		Employed		Government and Policy	Research	Employed		BioPharma	Consulting	Employer
MS	Step towards pursuing Ph.D. or M.D.	Employed		Consulting	Consulting	Employed		Consulting	Consulting	No Change
MS		Employed		BioPharma	Research	Employed		BioPharma	Research	Position
MS	Step towards pursuing Ph.D. or M.D.	Pursuing advanced degree	MD			Pursuing advanced degree	MD			No Change
MS	Step towards pursuing Ph.D. or M.D.	Pursuing advanced degree	PhD			Pursuing advanced degree	PhD			No Change
MS	Step towards pursuing Ph.D. or M.D.	Pursuing advanced degree	PhD			Pursuing advanced degree	PhD			No Change
MS		Pursuing advanced degree	PhD			Pursuing advanced degree	PhD			No Change
MS		Pursuing advanced degree	DO			Pursuing advanced degree	DO			No Change
MS		Pursuing advanced degree	DC
MS		Employed		Government and Policy	Research
MS		Employed		Government and Policy	Research
MS		Employed		Government and Policy	Research
MS		Employed		Government and Policy	Research
MS		Pursuing advanced degree	PhD
MS		Pursuing advanced degree	PhD
MS		Pursuing advanced degree	MD
MS		Employed		BioPharma	Finance and Administration
MS		Employed		Government and Policy	Other
MS		Employed		BioPharma	Research
MS		Pursuing advanced degree	MD
MS		Employed		Consulting	Consulting
MS		Pursuing advanced degree	PhD
MS		Pursuing advanced degree	MD
MS		Employed		Government and Policy	Research
MS		Pursuing advanced degree	MD
MS		Pursuing advanced degree	PhD
MS	Career advancement in my field	Employed		Healthcare	Medicine
MS		Employed		Healthcare	Medicine
MS		Employed		Other	Other
MS		Pursuing advanced degree	DDS
MS		Pursuing advanced degree	DDS
MS	Step towards pursuing Ph.D. or M.D.	Pursuing advanced degree	MD
MS		Employed		Healthcare	Finance and Administration
MS		Employed		Academia	Research
MS		Employed		Academia	Finance and Administration	Employed		Academia	Finance and Administration	No Change
MS		Employed		Healthcare	Medicine
MS		Employed		BioPharma	Research	Employed		BioPharma	Research	Employer
MS		Pursuing advanced degree	MS			Pursuing advanced degree	MD			Advanced Degree Institution
MS		Pursuing advanced degree	DDS			Pursuing advanced degree	DDS			No Change
MS		Pursuing advanced degree	MD			Pursuing advanced degree	MD			No Change
MS		Pursuing advanced degree	MD
MS		Employed		Healthcare	Finance and Administration
MS		Pursuing advanced degree	DO
MS		Employed		Healthcare	Medicine
MS		Employed		Consulting	Technology
MS		Employed		Healthcare	Research
MS	Step towards pursuing Ph.D. or M.D.	Employed		Academia	Education
MS		Employed		Academia	Education
MS		Employed		Healthcare	Research
MS		Employed		Healthcare	Research
MS		Volunteering		Healthcare	Medicine
MS		Employed		Healthcare	Medicine
MS		Employed		Government and Policy	Research	Employed		Consulting	Consulting	Employer
MS		Employed		Healthcare	Research	Employed		Healthcare	Research	Employer
MS	Step towards pursuing Ph.D. or M.D.	Pursuing advanced degree	MD			Pursuing advanced degree	MD			No Change
MS		Pursuing advanced degree	PA-S			Pursuing advanced degree	PA-S			No Change
MS		Employed		Academia	Education	Still seeking opportunities				Employed to Unemployed
MS	Step towards pursuing Ph.D. or M.D.	Pursuing advanced degree	PA-S			Employed		Healthcare	Medicine	Advanced Degree to Employed
MS		Employed		Healthcare	Marketing and Communications	Employed		Healthcare	Marketing and Communications	No Change
MS		Employed		Healthcare	Research	Employed		Healthcare	Regulatory Affairs	Position
MS		Employed		Academia	Education	Pursuing advanced degree	DPM			Employed to Advanced Degree
MS		Employed		Consulting	Research	Pursuing advanced degree	MD			Employed to Advanced Degree
MS		Employed		Government and Policy	Research	Pursuing advanced degree	MD			Employed to Advanced Degree
MS		Employed		Other	Other	Pursuing advanced degree	DO			Employed to Advanced Degree
MS	Step towards pursuing Ph.D. or M.D.	Pursuing advanced degree	MD			Pursuing advanced degree	MD			No Change
MS	Step towards pursuing Ph.D. or M.D.	Pursuing advanced degree	MD			Pursuing advanced degree	MD			No Change
MS		Pursuing advanced degree	DO			Pursuing advanced degree	DO			No Change
MS		Pursuing advanced degree	MD			Pursuing advanced degree	MD			No Change
MS		Employed		Government and Policy	Research	Employed		Healthcare	Research	Employer
MS		Employed		Healthcare	Medicine	Employed		Healthcare	Medicine	Employer
MS	Step towards pursuing Ph.D. or M.D.	Employed		Government and Policy	Research	Pursuing advanced degree	MD			Employed to Advanced Degree
MS	Career advancement in my field	Pursuing advanced degree	MD			Pursuing advanced degree	MD			No Change
MS		Pursuing advanced degree	MD			Pursuing advanced degree	MD			No Change
MS		Pursuing advanced degree	DVM			Pursuing advanced degree	DVM			No Change
MS		Pursuing advanced degree	MD			Pursuing advanced degree	MD			No Change
MS		Pursuing advanced degree	MD			Pursuing advanced degree	MD			No Change
MS	Step towards pursuing Ph.D. or M.D.	Pursuing advanced degree	MD			Pursuing advanced degree	MD			No Change
MS		Pursuing advanced degree	DO			Pursuing advanced degree	DO			No Change
MS		Pursuing advanced degree	DO			Pursuing advanced degree	DO			No Change
MS		Pursuing advanced degree	MD			Pursuing advanced degree	MD			No Change
MS		Pursuing advanced degree	MD			Pursuing advanced degree	MD			No Change
MS	Step towards pursuing Ph.D. or M.D.	Pursuing advanced degree	MD			Pursuing advanced degree	MD			No Change
MS		Pursuing advanced degree	DDS			Pursuing advanced degree	DDS			No Change
MS		Pursuing advanced degree	PhD			Pursuing advanced degree	PhD			No Change
MS		Pursuing advanced degree	DDS			Pursuing advanced degree	DDS			No Change
MS		Pursuing advanced degree	MD			Pursuing advanced degree	MD			No Change
MS	Step towards pursuing Ph.D. or M.D.	Pursuing advanced degree	MD			Pursuing advanced degree	MD			No Change
MS		Pursuing advanced degree	MD			Pursuing advanced degree	MD			No Change
MS		Pursuing advanced degree	JD			Pursuing advanced degree	JD			No Change
MS		Still seeking opportunities				Pursuing advanced degree	MD			Unemployed to Advanced Degree
MS	Step towards pursuing Ph.D. or M.D.	Pursuing advanced degree	MD
MS	Step towards pursuing Ph.D. or M.D.	Pursuing advanced degree	PhD
MS
MS	Step towards pursuing Ph.D. or M.D.	Pursuing advanced degree	PA
MS	Step towards pursuing Ph.D. or M.D.	Employed		Academia	Education
MS		Pursuing advanced degree	DDS
MS		Employed		Healthcare	Medicine
MS		Pursuing advanced degree	MD
MS	Step towards pursuing Ph.D. or M.D.	Employed		Healthcare	Research
MS	Step towards pursuing Ph.D. or M.D.	Employed		Other	Education
MS		Employed		BioPharma	Medicine
MS		Pursuing advanced degree	MD
MS		Employed		Academia	Research
MS	Step towards pursuing Ph.D. or M.D.	Pursuing advanced degree	MD
MS		Employed		Healthcare	Research
MS		Pursuing advanced degree	DO
MS		Employed		Consulting	Research
MS		Employed		Healthcare	Medicine
MS		Employed		Healthcare	Medicine
MS		Employed		Healthcare	Medicine
MS		Employed		Healthcare	Medicine
MS		Employed		Academia	Education
MS		Employed		Healthcare	Medicine
MS		Employed		Healthcare	Medicine
MS	Step towards pursuing Ph.D. or M.D.	Employed		Government and Policy	Research
MS		Employed		Healthcare	Medicine
MS		Employed		Business	Other
MS		Employed		Business	Other
MS	Step towards pursuing Ph.D. or M.D.	Employed		Government and Policy	Research
MS		Employed		Healthcare	Medicine
MS		Employed		Healthcare	Medicine
MS		Employed		Healthcare
MS		Employed		Healthcare	Medicine
MS		Employed		Healthcare	Medicine
MS		Pursuing advanced degree	MD
MS		Employed		Healthcare	Finance and Administration
MS		Employed		Academia	Education
MS		Pursuing advanced degree	DDS
MS		Pursuing advanced degree	DDS
MS		Pursuing advanced degree	MD
MS		Pursuing advanced degree	DDS
MS		Employed		Healthcare	Medicine
MS		Pursuing advanced degree	DDS
MS		Employed		Academia	Research	Employed		Academia	Research	Employer
MS		Employed		Healthcare	Medicine	Employed		Government and Policy	Research	Employer
MS		Employed		Healthcare	Medicine	Employed		Healthcare	Research	Employer
MS		Employed		BioPharma	Consulting	Employed		BioPharma	Consulting	No Change
MS	Step towards pursuing Ph.D. or M.D.	Employed		Government and Policy	Research	Employed		Government and Policy	Research	No Change
MS		Employed		Consulting	Consulting	Employed		Consulting	Consulting	No Change
MS		Employed		Healthcare	Finance and Administration	Employed		Healthcare	Finance and Administration	No Change
MS		Employed		Healthcare	Medicine	Employed		Healthcare	Medicine	No Change
MS		Employed		Healthcare	Medicine	Employed		Healthcare	Medicine	No Change
MS		Employed		Healthcare	Research	Employed		Healthcare	Research	No Change
MS		Employed		Other	Education	Pursuing advanced degree	MD			Employed to Advanced Degree
MS		Employed		Healthcare	Medicine	Pursuing advanced degree	BS			Employed to Advanced Degree
MS		Pursuing advanced degree	DO			Pursuing advanced degree	DO			No Change
MS		Pursuing advanced degree	DDS			Pursuing advanced degree	DDS			No Change
MS		Pursuing advanced degree	DPM			Pursuing advanced degree	DPM			No Change
MS	Step towards pursuing Ph.D. or M.D.	Pursuing advanced degree	MD			Pursuing advanced degree	MD			No Change
MS		Pursuing advanced degree	MD			Pursuing advanced degree	MD			No Change
MS	Step towards pursuing Ph.D. or M.D.	Pursuing advanced degree	DO			Pursuing advanced degree	DO			No Change
MS		Pursuing advanced degree	MD			Pursuing advanced degree	MD			No Change
MS		Pursuing advanced degree	MD			Pursuing advanced degree	MD			No Change
MS		Pursuing advanced degree	MD			Pursuing advanced degree	MD			No Change
MS		Pursuing advanced degree	DO			Pursuing advanced degree	DO			No Change
MS		Pursuing advanced degree	MD			Pursuing advanced degree	MD			No Change
MS		Pursuing advanced degree	MSN			Pursuing advanced degree	MSN			No Change
MS		Pursuing advanced degree	DO			Pursuing advanced degree	DO			No Change
MS		Pursuing advanced degree	MD			Pursuing advanced degree	MD			No Change
MS		Pursuing advanced degree	DDS			Pursuing advanced degree	DDS			No Change
MS		Employed		Healthcare	Medicine
MS		Employed		Healthcare	Medicine
MS		Employed		Healthcare	Medicine
MS		Employed		Healthcare	Medicine
MS		Employed		Academia	Research	Employed		Healthcare	Research	Employer
MS		Employed		BioPharma	Research	Employed		BioPharma	Research	Employer
MS		Employed		Healthcare	Medicine	Employed		Business	Marketing and Communications	Employer
MS		Employed		Healthcare	Medicine	Employed		Healthcare	Finance and Administration	Employer
MS		Employed		Healthcare	Research	Employed		Business	Research	Employer
MS		Employed		Healthcare	Medicine	Employed		Healthcare	Medicine	Employer
MS		Employed		Government and Policy	Consulting	Employed		Business	Finance and Administration	Employer
MS		Employed		Healthcare	Medicine	Employed		Healthcare	Medicine	No Change
MS		Employed		Healthcare	Finance and Administration	Employed		Healthcare	Finance and Administration	Position
MS		Pursuing advanced degree	MD			Pursuing advanced degree	MD			Advanced Degree Institution
MS		Pursuing advanced degree	MD			Pursuing advanced degree	MD			No Change
MS		Pursuing advanced degree	DO			Pursuing advanced degree	DO			No Change
MS	Step towards pursuing Ph.D. or M.D.	Pursuing advanced degree	MD			Pursuing advanced degree	MD			No Change
MS		Pursuing advanced degree	MD			Pursuing advanced degree	MD			No Change
MS		Pursuing advanced degree	MD			Pursuing advanced degree	MD			No Change
MS		Pursuing advanced degree	MD			Pursuing advanced degree	MD			No Change
MS		Pursuing advanced degree	MD			Pursuing advanced degree	MD			No Change
MS	Step towards pursuing Ph.D. or M.D.	Pursuing advanced degree	MD			Pursuing advanced degree	MD			No Change
MS		Pursuing advanced degree	MD			Pursuing advanced degree	MD			No Change
MS		Pursuing advanced degree	MD			Pursuing advanced degree	MD			No Change
MS		Pursuing advanced degree	MD			Pursuing advanced degree	MD			No Change
MS		Employed		Healthcare	Research
MS		Pursuing advanced degree	DO
MS		Pursuing advanced degree	MD
MS		Pursuing advanced degree	DO
MS		Pursuing advanced degree	DO
MS		Employed		Healthcare	Research
MS	Step towards pursuing Ph.D. or M.D.	Employed		Healthcare	Medicine
MS		Pursuing advanced degree	DMD
MS		Pursuing advanced degree	DO
MS		Pursuing advanced degree	DMD
MS		Pursuing advanced degree	DO
MS		Pursuing advanced degree	MD
MS	Step towards pursuing Ph.D. or M.D.	Employed		BioPharma	Research
MS		Pursuing advanced degree	DO
MS		Employed		Healthcare	Research
MS		Employed		Academia	Education
MS		Pursuing advanced degree	DDS
MS		Pursuing advanced degree	MD
MS		Pursuing advanced degree	DDS
MS		Employed		Healthcare	Medicine
MS		Employed		Healthcare	Marketing and Communications
MS		Employed		Healthcare	Marketing and Communications
MS		Employed		Healthcare	Consulting
MS	Step towards pursuing Ph.D. or M.D.	Pursuing advanced degree	PhD
MS		Pursuing advanced degree	MD
MS		Pursuing advanced degree	DDS
MS		Employed		Government and Policy	Research
MS		Pursuing advanced degree	PA
MS	Career advancement in my field	Pursuing advanced degree	DDS
MS		Employed		Consulting	Consulting
MS		Pursuing advanced degree	MD
MS		Pursuing advanced degree	DO
MS		Pursuing advanced degree	MD
MS		Employed		Healthcare	Research
MS		Pursuing advanced degree	MD
MS		Employed		Academia	Research
MS		Employed		Healthcare	Research
MS		Pursuing advanced degree	MD
MS		Pursuing advanced degree	MD
MS		Pursuing advanced degree	MD
MS		Pursuing advanced degree	MD
MS		Pursuing advanced degree	MD
MS		Pursuing advanced degree	MD
MS		Pursuing advanced degree	MD
MS		Pursuing advanced degree	MD
MS		Pursuing advanced degree	DO
MS		Pursuing advanced degree	DO
MS		Pursuing advanced degree	DO
MS		Pursuing advanced degree	MD
MS		Pursuing advanced degree	MD
MS		Pursuing advanced degree	DO
MS		Employed		Consulting	Consulting
MS		Pursuing advanced degree	MD
MS		Employed		Academia	Consulting
MS		Pursuing advanced degree	DO
MS		Pursuing advanced degree	MD
MS		Pursuing advanced degree	MD
MS		Employed		Academia	Research
MS		Pursuing advanced degree	MSN
MS		Pursuing advanced degree	MD
MS		Employed		Government and Policy	Research
MS		Pursuing advanced degree	DDS
MS		Pursuing advanced degree	DO
MS		Pursuing advanced degree	MSN
MS		Pursuing advanced degree	MD
MS		Pursuing advanced degree	MD
MS	Career advancement in my field	Employed		Healthcare	Research
MS	Step towards pursuing Ph.D. or M.D.	Employed		Healthcare	Research	Employed		Academia	Research	Employer
MS		Employed		Healthcare	Medicine
MS	Step towards pursuing Ph.D. or M.D.	Employed		Academia	Research
MS		Employed		Academia	Education
MS		Employed		Healthcare	Technology
MS		Employed		Healthcare	Research
MS	Career advancement in my field	Employed		Healthcare	Medicine
MS		Employed		Business	Other	Employed		Business	Finance and Administration	Employer
MS	Career advancement in my field	Pursuing advanced degree	PhD			Pursuing advanced degree	PhD			No Change
MS		Pursuing advanced degree	MD
MS		Pursuing advanced degree	MD
MS	Step towards pursuing Ph.D. or M.D.	Employed		Healthcare	Research	Employed		Academia	Research	Employer
MS	Step towards pursuing Ph.D. or M.D.	Pursuing advanced degree	PhD			Pursuing advanced degree	PhD			No Change
MS	Step towards pursuing Ph.D. or M.D.	Employed		Government and Policy	Research
MS	Step towards pursuing Ph.D. or M.D.	Pursuing advanced degree	MD
MS	Career advancement in my field	Employed		BioPharma	Research	Employed		Academia	Research	Employer
MS		Employed		BioPharma	Research	Employed		BioPharma	Research	Employer
MS		Employed		Healthcare	Research	Employed		Academia	Research	Employer
MS	Step towards pursuing Ph.D. or M.D.	Employed		BioPharma	Research	Employed		Business	Research	Employer
MS	Step towards pursuing Ph.D. or M.D.	Still seeking opportunities				Employed		BioPharma	Research	Unemployed/Volunteering to Employed
MS	Step towards pursuing Ph.D. or M.D.	Employed		Government and Policy	Research	Pursuing advanced degree	PhD			Employed to Advanced Degree
MS		Employed		Academia	Research
MS		Employed		Academia	Research
MS	Step towards pursuing Ph.D. or M.D.	Employed		Healthcare	Research
MS		Pursuing advanced degree	PhD
MS		Employed		Academia	Education
MS		Pursuing advanced degree	PhD
MS		Still seeking opportunities
MS		Employed		Consulting	Research
MS		Pursuing advanced degree	PhD
MS		Pursuing advanced degree	MD
MS		Still seeking opportunities
MS		Employed		Academia	Education
MS		Employed		Healthcare	Research
MS	Career advancement in my field	Employed		Academia	Research	Employed		Academia	Research	No Change
MS		Still seeking opportunities				Employed		Government and Policy	Research	Unemployed/Volunteering to Employed
MS		Employed		Healthcare	Research
MS		Employed		BioPharma	Research
MS		Employed		Healthcare	Medicine
MS		Employed		Healthcare	Research
MS		Pursuing advanced degree	PhD
MS		Employed		Healthcare	Research
MS		Employed		Academia	Education
MS		Pursuing advanced degree	PhD
MS		Employed		Healthcare	Research
MS		Pursuing advanced degree	PhD
MS		Pursuing advanced degree	PhD
MS		Employed		BioPharma	Research
MS		Employed		BioPharma	Research
MS		Employed		BioPharma	Research
MS		Pursuing advanced degree	MD
MS		Employed		Government and Policy	Consulting
MS		Employed		Consulting	Research
MS		Employed		Government and Policy	Research
MS		Pursuing advanced degree	PhD
MS		Pursuing advanced degree	PhD
MS		Pursuing advanced degree	PhD
MS		Pursuing advanced degree	PhD
MS		Employed		BioPharma	Finance and Administration
